# Supplementary material for: Natural selection of a GSK3 determines rice mesocotyl domestication by coordinating strigolactone and brassinosteroid signaling
Source: Nat Commun. 2018 Jun 28;9:2523. doi: 10.1038/s41467-018-04952-9 (PMC6023860; doi:10.1038/s41467-018-04952-9)
Supplement: Supplementary file 3 — Supplementary Data 1 [file 41467_2018_4952_MOESM3_ESM.xlsx]

## Sheet: Supplementary Table 
Supplementary Data 1. List of 510 rice accessions used for association analysis.
ID	Name	Original producing area	Country	Latitude	Longitude	Subpopulation (sequence-based)	The Length of Mesocotyl
C002	Dom Sofid	Iran	Iran	35.45	51.3	VI	10.6074
C003	Gerdeh	Iran	Iran	35.45	51.3	Jap_Int	16.327
C004	Li-Jiang-Xin-Tuan-Hei-Gu	Yunnan	China	25.04	102.41	TeJ	7.79136
C005	AZUCENA	IRRI	Philippines	14.6	121	TrJ	11.822
C006	Shan-Huang Zhan-2-1	China	China	23.08	113.15	Ind_Int	12.8017
C007	Shan-Huang Zhan-2-2	China	China	23.08	113.15	Ind_Int	1.50308
C008	Swarna	India	India	28.6	77.2	IndII	13.6924
C009	MOROBEREKAN	Guinea	Guinea	3.78	8.98	Ind_Int	11.1437
C010	CYPRESS	United States	United States	38.54	-77.02	TrJ	6.784
C011	MILYANG 23	Korea	Korea	37.35	127.03	IndII	16.1541
C012	Tainong67	Taiwan	Taiwan, China	25.03	121.31	TeJ	11.1948
C013	N 22	India	India	28.6	77.2	Aus	16.4201
C014	M202	United States	United States	38.54	-77.02	Jap_Int	15.5498
C015	Dular	India	India	28.6	77.2	Aus	23.7677
C016	Laoguangtou83	Heilongjiang	China	45.45	126.41	TeJ	10.1251
C017	AnnongwangengB-1	Anhui	China	37.51	117.18	TeJ	10.9734
C018	AnnongwangengB-2	Anhui	China	30.14	120.09	TeJ	8.37155
C019	Aijiaonante	Guangdong	China	23.08	113.15	IndI	7.51379
C020	Guangluai-4-1	Guangdong	China	28.11	113	IndI	5.19324
C021	xiangaizao10	Hunan	China	28.11	113	IndI	10.8176
C022	JinnanteB	Hunan	China	28.11	113	IndI	4.40479
C024	zhenshan97B-1	Jiangxi	China	28.41	115.52	IndI	4.30838
C025	Qingsiai16B	Guangdong	China	23.08	113.15	IndII	4.85987
C026	Weiguo	Liaoning	China	41.5	123.24	TeJ	5.99038
C027	Dianrui409B	Yunnan	China	25.04	102.41	Ind_Int	12.019
C028	Liaogeng287	Liaoning	China	41.5	123.24	TeJ	4.66325
C029	Huhui628	Unknown	China	NA	NA	Jap_Int	2.76524
C030	88B-1	Jiangsu	China	32.02	118.5	Ind_Int	2.09167
C031	88B-2	Jiangsu	China	32.02	118.5	Ind_Int	1.79515
C033	Lucaihao	Fujian	China	26.05	119.18	IndI	12.5369
C034	Zhonglouyihao1	Shanxi	China	37.52	112.34	TeJ	10.7231
C035	Yelicanghua	Hebei	China	38.02	114.28	TeJ	9.18928
C036	Shufeng101	Sichuan	China	30.39	104.05	IndI	1.38095
C037	Chengduai3hao	Sichuan	China	30.39	104.05	IndI	3.26279
C038	Sankecui	Hunan	China	28.11	113	Ind_Int	1.42023
C039	Gongju73	Yunnan	China	25.04	102.41	IndI	3.17937
C040	Jiabala	Xizang	China	29.41	91.1	IndI	2.21648
C041	Taishannuo	Guangdong	China	23.08	113.15	IndI	3.06711
C042	Guichao2hao	Guangdong	China	23.08	113.15	Ind_Int	8.10198
C043	Huke3hao	Shanghai	China	31.14	121.29	Ind_Int	1.46944
C044	Teqingxuanhui	Unknown	China	NA	NA	IndII	1.91625
C045	Huangsiguizhan	Guangdong	China	23.08	113.15	IndII	11.4573
C046	Xiangwanxian3hao	Hunan	China	28.11	113	Ind_Int	1.75594
C047	Hanmadao-2	Henan	China	34.48	113.42	IndI	0.9364
C048	Zaoshunonghu6	Hunan	China	28.11	113	TeJ	4.73879
C049	Jinyou1hao	Fujian	China	26.05	119.18	IndII	2.35547
C050	Chengnongshuijing	Sichuan	China	30.39	104.05	IndII	13.5146
C051	PeiC122	Unknown	China	NA	NA	Int	4.8886
C052	Guihuahuang	Jiangsu	China	32.02	118.5	TeJ	8.46558
C053	Momi	Guangxi	China	22.48	108.2	Ind_Int	5.34564
C054	Xiushui115	Zhejiang	China	30.14	120.09	TeJ	5.83218
C055	Sanbaili	Hunan	China	28.11	113	IndI	13.8519
C056	Jindao1hao	Shanxi	China	37.52	112.34	TeJ	1.50736
C057	Liusha1hao	Guangxi	China	22.48	108.2	Jap_Int	16.271
C058	Dandongludao	Liaoning	China	41.5	123.24	IndI	3.79162
C059	Bawangbian1	Hubei	China	30	114	IndI	0.919211
C060	Dongtingwanxian	Hunan	China	28.11	113	IndI	1.75856
C061	Yangdao2hao	Jiangsu	China	32.02	118.5	IndII	3.38022
C062	WH62	Unknown	China	NA	NA	IndI	3.21154
C063	Geng87-304	Hunan	China	28.11	113	TeJ	5.4721
C064	Sugeng2hao	Jiangsu	China	32.02	118.5	TeJ	3.08786
C065	Hongwan1hao	Fujian	China	26.05	119.18	Ind_Int	4.12311
C066	Liushizao	Sichuan	China	30.39	104.05	IndI	1.79734
C067	Muxiqiu	Jiangsu	China	32.02	118.5	TeJ	6.84939
C068	Taizhongxianxuan2	Taiwan	Taiwan, China	25.03	121.31	IndII	4.795
C069	Dangyu5hao	Anhui	China	37.51	117.18	IndII	15.115
C070	Laohuzhong	Shanghai	China	30.4	120.5	TeJ	8.5089
C071	Youmangzaojing	Jiangsu	China	32.02	118.5	TeJ	4.22103
C072	Nantehao	Jiangxi	China	28.41	115.52	IndI	5.26972
C073	Esiniu	Guangdong	China	23.08	113.15	IndI	2.49349
C074	cunsanli	Jiangsu	China	32.02	118.5	TeJ	5.76933
C075	Huangkezaonian	Jiangsu	China	32.02	118.5	TeJ	5.22559
C076	Benbanggu-1	Sichuan	China	30.39	104.05	IndI	4.18336
C077	Benbanggu-2	Sichuan	China	30.39	104.05	IndI	4.05093
C078	Qitoubaigu	Yunnan	China	25.04	102.41	IndI	4.1175
C079	Muguanuo-1	Hunan	China	28.11	113	TeJ	5.57125
C080	Hanmadao-1	Henan	China	34.48	113.42	IndI	1.02528
C081	Heidu4	Guangdong	China	23.08	113.15	IndI	3.39162
C082	Gaoyangdiandao	Hebei	China	38.02	114.28	TeJ	4.753
C083	chikenuo	Fujian	China	26.05	119.18	TeJ	7.266
C084	Haobuka	Yunnan	China	25.04	102.41	Jap_Int	20.9925
C085	Shanjiugu	Sichuan	China	30.39	104.05	Jap_Int	16.262
C086	Fanhaopi	Yunnan	China	25.04	102.41	Aus	11.2601
C087	Lixingeng	Sichuan	China	30.39	104.05	TeJ	3.95028
C088	Nangaogu-2	Yunnan	China	25.04	102.41	IndI	3.49258
C089	Tieganwu	Zhejiang	China	30.14	120.09	TeJ	2.88382
C090	Sanlicun	Shanxi	China	34.16	108.54	IndII	13.9234
C091	Meihuanuo-1	Sichuan	China	30.39	104.05	IndI	7.659
C092	Meihuanuo-2	Sichuan	China	30.39	104.05	IndI	2.10075
C093	Xiangnuo-2	Guizhou	China	26.35	106.42	TeJ	5.06667
C094	Menjiagao1	Hainan	China	20.2	110.3	Ind_Int	4.61263
C095	Xiaohonggu	Yunnan	China	25.04	102.41	IndI	2.89132
C096	Jinxibai-1	Jiangxi	China	28.41	115.52	Ind_Int	2.79419
C097	Jinbaoyin	Fujian	China	26.05	119.18	Ind_Int	3.41931
C098	Hongainuo	Guangxi	China	22.48	108.2	Ind_Int	3.77878
C099	WH099	Unknown	China	NA	NA	Ind_Int	2.55925
C100	WH100	Unknown	China	NA	NA	Ind_Int	4.7791
C101	Babaili	Yunnan	China	25.04	102.41	TeJ	5.32667
C102	Qiyuexian	Guangxi	China	22.48	108.2	Ind_Int	1.54535
C103	Yuyannuo-1	Yunnan	China	25.04	102.41	TeJ	5.9952
C104	Mamagu-1	Sichuan	China	30.39	104.05	IndI	0.814448
C106	Hongkezhenuo	Guizhou	China	26.35	106.42	TeJ	7.36589
C107	Mowanggunei-2	Yunnan	China	25.04	102.41	Ind_Int	9.1996
C108	Mamagu-2	Sichuan	China	30.39	104.05	IndI	1.08549
C109	WH109	Unknown	China	NA	NA	IndI	12.873
C110	Xianggu	Yunnan	China	25.04	102.41	IndI	2.19153
C111	Ximaxian	Yunnan	China	25.04	102.41	TeJ	3.15345
C112	Jinnante43B	Hunan	China	28.11	113	IndI	11.9909
C113	Xiangzaoxian7hao	Hunan	China	28.11	113	Ind_Int	1.37297
C114	80B	Hunan	China	28.11	113	Ind_Int	8.39837
C115	WH115	Unknown	China	NA	NA	IndII	3.42556
C116	LimingB	Liaoning	China	41.5	123.24	TeJ	3.66906
C117	Jiangnongzao1hao	Jiangxi	China	28.41	115.52	Ind_Int	7.93425
C118	Gu154	Unknown	China	NA	NA	IndII	7.96286
C119	Ninghui21	Unknown	China	NA	NA	TeJ	3.24232
C120	Shuiyuan300li	Tianjin	China	39.09	117.11	TeJ	5.26973
C121	XiangaiB	Jiangxi	China	28.41	115.52	Ind_Int	1.6135
C122	Aituogu151	Sichuan	China	30.39	104.05	IndI	0.862381
C123	Taidongludao	Taiwan	Taiwan, China	25.03	121.31	TrJ	1.69791
C124	menjiading2	Hainan	China	20.2	110.3	Ind_Int	13.8193
C125	Jiefangxian	Jiangxi	China	28.41	115.52	IndI	5.8331
C127	Baikehualuo	Guangdong	China	23.08	113.15	IndI	9.179
C128	Liuyezhan	Hubei	China	30	114	IndI	2.6965
C129	Aihechi	Jiangxi	China	28.41	115.52	Ind_Int	5.64813
C130	Xiangnuo-1	Guizhou	China	26.35	106.42	TeJ	3.40692
C131	Xuanenchangtan	Hubei	China	30	114	IndI	2.86719
C132	Jinzhinuo	Yunnan	China	25.04	102.41	Ind_Int	7.78773
C133	Muguanuo-2	Hunan	China	28.11	113	TeJ	9.14671
C134	Wuzidui	Yunnan	China	25.04	102.41	TeJ	1.60339
C135	Xibaizhan	Sichuan	China	30.39	104.05	IndI	7.57014
C136	Zegu	Guizhou	China	26.35	106.42	IndI	16.8043
C137	Cungunuo	Guizhou	China	26.35	106.42	TeJ	4.21179
C138	Lengshuigu	Yunnan	China	25.04	102.41	TeJ	18.0369
C139	WH139	Unknown	China	NA	NA	IndI	6.73346
C140	Wuzuhonggu	Yunnan	China	25.04	102.41	IndI	2.44813
C141	Nangaogu-1	Yunnan	China	25.04	102.41	IndI	6.58933
C142	Mowanggunei-1	Yunnan	China	25.04	102.41	Ind_Int	2.85347
C143	Qitougu	Yunnan	China	25.04	102.41	IndI	3.90314
C144	Huangpinuo	Yunnan	China	25.04	102.41	TeJ	2.887
C145	Zhenshan97B	Jiangxi	China	30.14	120.09	IndI	6.3915
C146	Nipponbare	Japan	Japan	35.7	139.8	TeJ	4.83045
C147	Minghui63	Fujian	China	26.05	119.18	IndII	2.00569
C148	9311	Jiangsu	China	28.11	113	IndII	6.87496
C149	Zhonghua11	Beijing	China	39.54	116.28	TeJ	6.20768
C150	Balilla	Italy	Italy	41.52	12.37	TeJ	6.47784
C151	Nanjing11	Jiangsu	China	32.02	118.5	IndI	3.88333
C152	02428	Jiangsu	China	32.02	118.5	TeJ	9.94663
C153	IRAT109	Unknown	Unknown	NA	NA	TrJ	14.556
C154	Heigeng2hao	Heilongjiang	China	45.45	126.41	TeJ	3.05792
C155	Erjiunan1hao	Zhejiang	China	30.14	120.09	IndI	1.16476
C156	ChaoyangyihaoB	Hunan	China	28.11	113	IndI	3.12673
C157	L301B	Hunan	China	28.11	113	IndI	5.81234
C158	Guangluai15	Guangxi	China	22.48	108.2	IndI	2.01745
C159	ZhuzhenB	Hunan	China	28.11	113	IndI	5.31792
C160	Baoxie-7B	Hunan	China	28.11	113	Ind_Int	8.18558
C161	Gzhenshan97B	Jiangxi	China	30.14	120.09	IndI	4.8612
C162	Nanxiongzaoyou	Guangdong	China	23.08	113.15	Ind_Int	10.1772
C163	Zaoshuxianghei	Guangxi	China	22.48	108.2	IndII	9.99819
C164	IR661-1	Unknown	China	NA	NA	IndII	1.06273
C165	Nanjing11-2	Jiangsu	China	32.02	118.5	IndI	11.844
C166	Gui630	Unknown	China	NA	NA	Ind_Int	6.62746
C167	76--1	Unknown	China	NA	NA	Ind_Int	6.92629
C168	Xugunuo	Hunan	China	28.11	113	Ind_Int	7.05708
C169	Taizhongzailai1	Taiwan	Taiwan, China	25.03	121.31	Ind_Int	3.65979
C170	Xiangwanxian1hao	Hunan	China	28.11	113	IndI	11.7375
C171	Xingguo	Jilin	China	40.5	121.5	TeJ	6.59685
C172	Zhonghua8hao	Beijing	China	39.54	116.28	TeJ	1.04818
C173	Aimakang	Sichuan	China	30.39	104.05	IndI	3.78657
C174	JWR221	Unknown	China	NA	NA	IndII	9.14583
C175	Zhengxian232	Jiangsu	China	32.02	118.5	Ind_Int	3.10342
C177	Maguzi	Shanxi	China	34.16	108.54	TeJ	5.41339
C178	Aimi	Jiangxi	China	28.41	115.52	IndI	17.6872
C179	Haobayong1	Yunnan	China	25.04	102.41	Jap_Int	2.47227
C180	Wanlixian	Hunan	China	28.11	113	IndI	5.26241
C181	Feidongtangdao	Anhui	China	37.51	117.18	TeJ	3.492
C182	Hengxianliangchun	Guangxi	China	22.48	108.2	IndI	3.23167
C183	Leihuozhan	Anhui	China	37.51	117.18	IndI	3.00144
C184	Baikezaohe	Hunan	China	28.11	113	IndI	9.24176
C185	Haomake(K)	Yunnan	China	25.04	102.41	Jap_Int	14.168
C186	Sanbangqishiluo	Yunnan	China	25.04	102.41	TrJ	5.82445
C187	Niankenuo	Guizhou	China	26.35	106.42	TeJ	3.62137
C188	Yangkenuo	Guizhou	China	26.35	106.42	TeJ	11.1635
C189	Putaohuang	Tianjin	China	39.09	117.11	TeJ	4.82322
C190	Xiangdao	Henan	China	28.11	113	IndI	4.84641
C191	Younian	Guizhou	China	26.35	106.42	IndI	9.40599
C192	Wukezhan	Fujian	China	26.05	119.18	Ind_Int	18.2328
C193	Zhongnong4hao	Sichuan	China	30.39	104.05	IndI	3.4793
C194	Minbeiwanxian	Fujian	China	26.05	119.18	Ind_Int	4.6966
C195	Hongmisandan	Jiangxi	China	28.41	115.52	TeJ	7.38446
C196	Yuyannuo-2	Yunnan	China	25.04	102.41	TeJ	1.0312
C197	Maweinian	Guizhou	China	26.35	106.42	IndI	4.52773
C198	Zinuo	Yunnan	China	25.04	102.41	IndI	6.6842
C199	Beizinuo	Yunnan	China	25.04	102.41	IndI	4.40104
C200	Biwusheng	Yunnan	China	25.04	102.41	IndI	5.5925
C201	Yizhixiang	Fujian	China	26.05	119.18	Ind_Int	12.774
C202	Xiaobaimi	Guizhou	China	26.35	106.42	IndI	5.97019
C203	Zaoxian240	Anhui	China	37.51	117.18	IndI	7.35677
W001	Mayang Khang	Indonesia	Indonesia	-6.08	106.45	IndI	8.72015
W002	E B Gopher	United States	United States	38.54	-77.02	TrJ	9.06505
W003	C 5560	Thailand	Thailand	13.5	100.29	TrJ	16.1965
W004	Quinimpol	Philippines	Philippines	14.6	121	TrJ	23.2153
W005	TAICHU MOCHI 59	Taiwan	Taiwan, China	25.02	121.38	TrJ	18.1364
W006	WC 2811	Micronesia	Micronesia	6.55	158.1	TrJ	16.9089
W007	Criollo Chivacoa 2	Venezuela	Venezuela	10.3	-66.58	TrJ	5.59253
W008	Secano do Brazil	El Salvador	El Salvador	13.7	-89.19	TrJ	13.6634
W009	BERLIN	Costa Rica	Costa Rica	10	-84	Ind_Int	15.7406
W010	Sel. No. 388	Uruguay	Uruguay	-34.53	-56.09	Jap_Int	10.9519
W011	SHIMIZU MOCHI	Japan	Japan	35.7	139.8	TeJ	15.4004
W012	KRASNODARSKIJ 424	Russian Federation	Russian Federation	55.45	37.37	TeJ	7.9169
W013	Pergonil 15	Portugal	Portugal	38.42	-9.05	TeJ	17.1904
W014	Red Khosha Cerma	Afghanistan	Afghanistan	34.5	69	VI	1.15307
W015	Safut Khosha	Afghanistan	Afghanistan	34.5	69	Aus	15.9123
W016	NORIN 11	Japan	Japan	35.7	139.8	TeJ	11.6359
W017	R 75	Senegal	Senegal	14.38	-17.27	TrJ	12.1428
W018	UZ ROSZ M38	Uzbekistan	Uzbekistan	41.16	69.13	TeJ	16.4903
W020	IARI 6626	India	India	28.6	77.2	Aus	14.5547
W021	Khao Luang	Laos	Laos	17.96	102.61	Jap_Int	15.5499
W022	C 8429	Papua New Guinea	Papua New Guinea	-9.5	147.2	TrJ	16.0994
W023	Warrangal Culture 1252	India	India	28.6	77.2	Ind_Int	15.7085
W024	Padi Pohon Batu	Malaysia	Malaysia	3.2	101.7	TrJ	23.2706
W026	Won Son Zo No. 11	Korea	Korea	37.6	127	IndI	20.3191
W027	Chacareiro Uruguay	Uruguay	Uruguay	-34.53	-56.09	TeJ	37.5679
W028	Doble Carolina	Uruguay	Uruguay	-34.53	-56.09	Aus	3.86208
W029	Ai Chueh Ta Pai Ku	Taiwan	Taiwan, China	25.02	121.38	IndI	2.0068
W030	Thang 10	Vietnam	Vietnam	21.03	105.85	Ind_Int	9.0975
W031	Sipirasikkam	Indonesia	Indonesia	-6.08	106.45	IndI	2.87433
W032	TJ	Guyana	Guyana	6.46	-58.1	IndI	12.1632
W033	PD 46	Sri Lanka	Sri Lanka	6.55	79.52	IndI	17.0145
W034	PATNAI 6	Myanmar	Myanmar	16.8	96.15	Aus	14.3088
W035	K8C-263-3	Suriname	Suriname	5.52	-55.14	Ind_Int	7.42126
W036	Chun 118-33	China	China	39.9	116.4	IndI	4.92032
W037	Manga Kely 694	Madagascar	Madagascar	-19	48	Int	4.3701
W038	BLUE STICK	Fiji	Fiji	-18.08	178.25	TeJ	4.52993
W039	Nam Dawk Mai	Thailand	Thailand	13.8	100.5	IndI	9.81777
W040	INIAP 7	Ecuador	Ecuador	-0.54	-89.36	IndII	23.8904
W041	Onu B	Zaire	Zaire	-4.18	15.18	TrJ	14.0508
W042	Red	Pakistan	Pakistan	33.4	73.08	Int	4.13725
W043	Dichroa Alef Uslkij	Kazakhstan	Kazakhstan	48	68	IndII	15.7721
W044	BKN 6987-68-14	Thailand	Thailand	13.5	100.29	IndII	11.6963
W045	KUBANETS 508	Russian Federation	Russian Federation	55.45	37.37	TeJ	3.23522
W046	IR 9660-48-1-1-2	IRRI	Philippines	14.6	121	IndII	7.0861
W048	N-2703	Nepal	Nepal	27.7	85.3	Aus	11.2348
W049	PHUDUGEY	Bhutan	Bhutan	27.5	89.7	Aus	9.00737
W050	Ak Tokhum	Azerbaijan	Azerbaijan	40.22	49.53	VI	6.1325
W051	RP2151-173-1-8	India	India	28.6	77.2	IndII	14.2479
W052	HB-6-2	Hungary	Hungary	47.26	19.15	TeJ	10.1531
W053	GPNO 1106	Guatemala	Guatemala	14.38	-90.22	TrJ	20.4026
W054	Toga	India	India	28.6	77.2	Ind_Int	9.37035
W055	Ragasu	Taiwan	Taiwan, China	25.02	121.38	Int	5.1075
W056	Tamanishiki	Japan	Japan	35.7	139.8	TeJ	19.4227
W057	Grassy	Haiti	Haiti	18.32	-72.2	TrJ	13.0747
W058	Kao Chio Lin Chou	Taiwan	Taiwan, China	25	121.7	IndI	3.55888
W059	Niwahutaw Mochi	Japan	Japan	35.7	139.8	TeJ	6.67687
W060	Somewake	Japan	Japan	35.7	139.8	TeJ	5.49397
W061	Ardito	Italy	Italy	41.52	12.37	Jap_Int	4.49127
W062	NANTON NO. 131	Taiwan	Taiwan, China	25.02	121.38	TrJ	5.06082
W063	Vary Tarva Osla	Portugal	Portugal	38.42	-9.05	Jap_Int	11.6085
W064	CSORNUJ	Hungary	Hungary	47.26	19.15	TeJ	3.8326
W065	R 67	Senegal	Senegal	14.38	-17.27	TrJ	25.7373
W066	IR 238	IRRI	Philippines	14.6	121	IndII	37.5742
W067	Mitak	Indonesia	Indonesia	-6.08	106.45	TrJ	12.1971
W068	Gazan	Afghanistan	Afghanistan	34.5	69	TeJ	7.25973
W069	99216	India	India	28.6	77.2	Aus	6.08667
W070	Shui Ya Jien	Hong Kong	Hong Kong	22.17	114.08	Ind_Int	15.8906
W071	AKP 4	India	India	28.6	77.2	Ind_Int	9.8426
W072	SORNAVARI	Mali	Mali	12.4	-7.59	Aus	5.075
W073	IR 2061-214-2-3	IRRI	Philippines	14.6	121	IndII	12.4986
W074	TAINUNG 45	Taiwan	Taiwan, China	25.02	121.38	Ind_Int	7.093
W075	Sapundali Local	India	India	28.6	77.2	Ind_Int	12.9966
W076	Tauli	Nepal	Nepal	27.7	85.3	Aus	14.6422
W077	79	Guyana	Guyana	6.46	-58.1	VI	3.24827
W078	B805D-MR-16-8-3	Indonesia	Indonesia	-6.08	106.45	IndII	5.51948
W079	A 152	Bangladesh	Bangladesh	23.51	90.24	Int	6.32708
W080	UZ ROS 59	Uzbekistan	Uzbekistan	41.16	69.13	IndI	13.2145
W082	Celiaj	Azerbaijan	Azerbaijan	40.22	49.53	TeJ	9.62276
W083	CNTLR80076-44-1-1-1	Thailand	Thailand	13.5	100.29	IndII	17.0205
W084	IR 58614-B-B-8-2	IRRI	Philippines	14.6	121	IndII	8.67447
W085	KECHENGNUO NO. 4	China	China	39.9	116.4	Ind_Int	12.7452
W086	4484	China	China	39.9	116.4	IndII	4.63862
W087	YOU-I B	China	China	39.9	116.4	IndI	3.78425
W088	CHUNJIANGZAO NO. 1	China	China	39.9	116.4	TeJ	11.088
W089	Egyptian Wild Type	Turkey	Turkey	40.02	32.54	Ind_Int	20.1799
W090	C.B. II	Japan	Japan	35.7	139.8	Aus	2.09467
W091	Gallawa	Sri Lanka	Sri Lanka	6.55	79.52	Aus	2.69469
W092	Karayal	Sri Lanka	Sri Lanka	6.55	79.52	Aus	11.9307
W093	Srav Prapay	Cambodia	Cambodia	11.35	104.55	Ind_Int	8.74275
W094	Nang Bang Bentre	Vietnam	Vietnam	21.03	105.85	Aus	19.3245
W095	DJ 24	Bangladesh	Bangladesh	23.51	90.24	Aus	11.5966
W096	DJ 102	Bangladesh	Bangladesh	23.51	90.24	Aus	2.93161
W097	Santhi 990	Pakistan	Pakistan	33.4	73.08	Int	1.79193
W098	UZ ROS 7-13	Uzbekistan	Uzbekistan	41.16	69.13	Aus	4.98904
W099	SL 22-620	Sierra Leone	Sierra Leone	8.48	-13.22	Aus	49.4462
W100	Spin Mere	Afghanistan	Afghanistan	34.5	69	Aus	36.8491
W101	AMANE	Sri Lanka	Sri Lanka	6.55	79.52	Ind_Int	20.7122
W103	P 35	India	India	28.6	77.2	Aus	3.25938
W104	CAROLINO 164	Chad	Chad	12.1	15.04	Aus	15.5945
W105	HKG 98	Mali	Mali	12.4	-7.59	Aus	44.8659
W106	Daudzai Field Mix	Pakistan	Pakistan	33.4	73.08	Aus	10.5072
W107	JP 5	Pakistan	Pakistan	33.4	73.08	Int	46.1743
W108	Hi Muke	Kazakhstan	Kazakhstan	51.1	-71.3	Aus	14.5258
W109	WIR 911	Russian Federation	Russian Federation	55.45	37.37	TeJ	16.5293
W110	Lua Chua Chan	Vietnam	Vietnam	21.03	105.85	TrJ	2.88369
W111	Sereno	Jamaica	Jamaica	17.58	-76.48	Ind_Int	38.1177
W112	ARC 10633	India	India	28.6	77.2	Ind_Int	15.9115
W113	Simpor	Brunei	Brunei	4.52	114.55	TrJ	6.25888
W114	Heo Trang	Vietnam	Vietnam	21.03	105.85	Ind_Int	3.08457
W115	THAVALU	Sri Lanka	Sri Lanka	6.55	79.52	Aus	26.8761
W116	WC 10253	Unknown	Unknown	NA	NA	TrJ	13.0322
W117	KRASNODARSKIJ 3352	Russian Federation	Russian Federation	55.45	37.37	TeJ	5.2265
W118	EMBRAPA 1200	Brazil	Brazil	-15.45	-47.57	TrJ	15.188
W119	WAB462-10-3-1	Cote D'Ivoire	Cote D'Ivoire	6.81	-5.28	TrJ	14.7921
W120	Bombilla	Spain	Spain	40.26	-3.42	TeJ	18.291
W121	TCHAMPA	Iran	Iran	35.45	51.3	Aus	14.5294
W122	BHIM DHAN	Nepal	Nepal	27.42	85.19	Jap_Int	15.5141
W123	WC 3532	Peru	Peru	-12.06	-76.55	TrJ	10.3943
W124	Kin Shan Zim	China	China	39.9	116.4	IndI	5.80606
W125	Yong Chal Byo	Korea, South	Korea, South	39	125.47	Int	1.645
W126	Pan Ju	China	China	39.9	116.4	IndI	3.36471
W127	Buphopa	Myanmar	Myanmar	16.8	96.15	Jap_Int	10.606
W128	TAINO 38	Taiwan	Taiwan, China	25.02	121.38	Int	15.5596
W129	2	Afghanistan	Afghanistan	34.5	69	VI	12.6946
W130	LUSITANO	Portugal	Portugal	38.42	-9.05	TeJ	15.2322
W131	IARI 6621	India	India	28.6	77.2	Aus	12.756
W132	Hsin Hsing Pai Ku	Taiwan	Taiwan, China	25.02	121.38	IndI	1.26525
W133	TD 70	Thailand	Thailand	13.8	100.5	Ind_Int	26.3975
W135	Shimla Early	Iraq	Iraq	33.14	44.22	Int	16.863
W136	LA PLATA GENA F.A.	Argentina	Argentina	-34.62	-54.84	VI	7.28799
W137	CM1, HAIPONG	Vietnam	Vietnam	21.03	105.85	Ind_Int	1.56407
W138	4595	China	China	39.9	116.4	IndI	10.043
W139	A 5	Japan	Japan	35.7	139.8	TeJ	3.21201
W140	Ittikulama	Sri Lanka	Sri Lanka	6.55	79.52	Aus	8.819
W141	DNJ 179	Bangladesh	Bangladesh	23.51	90.24	Aus	9.92869
W142	DNJ 121	Bangladesh	Bangladesh	23.51	90.24	Aus	31.301
W143	Jyanak	Bhutan	Bhutan	27.5	89.7	Jap_Int	4.74
W144	Ao Chiu 2 Hao	China	China	39.9	116.4	IndI	8.00629
W145	GUYANE 1	Chad	Chad	12.1	15.04	Ind_Int	2.02101
W146	10340	Italy	Italy	41.52	12.37	IndI	1.73558
W147	BR11	Bangladesh	Bangladesh	23.51	90.24	Ind_Int	9.00652
W148	BR24	India	India	28.6	77.2	Ind_Int	8.94553
W149	93072	China	China	39.9	116.4	IndII	5.75851
W150	108S	Unknown	Unknown	NA	NA	IndII	2.3988
W151	C418	China	China	39.9	116.4	IndII	13.8399
W152	CDR22	China	China	39.9	116.4	IndII	37.0604
W153	Chenghui448	Sichuan	China	30.39	104.05	IndII	0.8815
W154	Fengaizhan	Guangdong	China	23.08	113.15	IndII	7.52245
W155	Gang46B	China	China	39.9	116.4	Ind_Int	1.10986
W156	Gumei2hao	Sichuan	China	30.39	104.05	Ind_Int	2.22967
W157	Huajingxian74	Guangdong	China	23.08	113.15	Ind_Int	4.86587
W158	M3122	China	China	39.9	116.4	Int	2.03667
W159	R644	China	China	39.9	116.4	IndII	4.78978
W160	Shennong265	Liaoning	China	41.5	123.24	TeJ	10.5738
W161	Y134	China	China	39.9	116.4	IndII	3.9598
W162	Yuanjing7	China	China	39.9	116.4	TeJ	2.96367
W163	Yuexiangzhan	Guangdong	China	23.08	113.15	Ind_Int	1.13675
W164	Zaoxian14	Unknown	China	NA	NA	Ind_Int	1.0605
W165	Zhong413	Zhejiang	China	30.14	120.09	Ind_Int	8.27054
W166	Zhongyouzao81	Zhejiang	China	30.14	120.09	Ind_Int	9.2
W167	Zihui100	Anhui	China	37.51	117.18	Ind_Int	10.4681
W168	Bg90-2	Brazil	Brazil	-15.45	-47.57	IndII	8.42545
W169	IR72	IRRI	Philippines	14.6	121	IndII	7.37315
W170	PR106	Pakistan	Pakistan	33.4	73.08	IndII	6.75335
W171	TKM9	Philippines	Philippines	14.6	121	IndII	4.88869
W172	Amo13 (Sana)	Unknown	Unknown	NA	NA	IndII	14.9541
W173	Khazar	Iran	Iran	35.45	51.3	TrJ	13.6592
W174	Gayabyeo	Korea	Korea	37.35	127.03	IndII	7.03397
W175	Iksan438	Korea	Korea	37.35	127.03	Int	10.7444
W176	Milyang23	Korea	Korea	37.35	127.03	IndII	12.111
W177	MR185	Malaysia	Malaysia	3.2	101.7	IndII	7.43839
W178	Manawthukha	Philippines	Philippines	14.6	121	IndII	15.6939
W179	Shwe Thwe Yin Hyv	Myanmar	Myanmar	16.8	96.15	IndII	8.02931
W180	Bg300	Sri Lanka	Sri Lanka	6.55	79.52	IndII	1.06683
W181	Bg94-1	Sri Lanka	Sri Lanka	6.55	79.52	IndII	3.50707
W182	CR203	Viet Nam	Viet Nam	21.03	105.85	IndII	2.84753
W183	OM997	VietNam	VietNam	21.03	105.85	IndII	3.26675
W184	PSB RC 28	Philippines	Philippines	14.6	121	IndII	16.1985
W185	PSB RC 66	Philippines	Philippines	14.6	121	IndII	10.4992
W186	TEQING	Guangdong	China	14.6	121	Ind_Int	11.9225
W187	IR68552-55-3-2	IRRI	Philippines	14.6	121	Ind_Int	7.73025
W188	IR66897B	IRRI	Philippines	14.6	121	IndII	11.6007
W189	IR58025B	IRRI	Philippines	14.6	121	IndII	1.9354
W191	Pusa (Basmatil)	India	India	39.9	116.4	Int	12.2643
W193	Dianjing	Yunnan	China	NA	NA	TeJ	8.03357
W195	452	Unknown	Unknown	NA	NA	IndII	1.613
W197	Ai-Zi-DAO	China	China	39.9	116.4	IndII	2.0338
W198	Babaomi	China	China	39.9	116.4	IndI	13.3261
W199	Diantun502	Yunnan	China	25.04	102.41	Ind_Int	12.4971
W200	Heiheaihui	Heilongjiang	China	45.45	126.41	IndII	10.764
W201	Jiangxisimiao	Jiangxi	China	28.41	115.52	IndII	13.5384
W202	Laohudao	Zhejiang	China	30.14	120.09	IndII	12.5605
W203	Linjintangdao	Unknown	China	NA	NA	Ind_Int	8.97479
W204	Mengguandamagu	Unknown	China	NA	NA	IndI	4.97945
W205	Pengshantieganzhan	Unknown	China	NA	NA	IndI	2.33177
W206	Wumanggaonuo	Unknown	China	NA	NA	Ind_Int	4.90641
W207	Yunguang8hao	Yunnan	China	25.04	102.41	TeJ	20.3964
W208	Zhongchao123	Zhejiang	China	30.14	120.09	TeJ	16.7477
W209	Gizal159	Unknown	Unknown	NA	NA	TeJ	1.6975
W210	Khao Daeng	Philippines	Philippines	14.6	121	IndI	18.7302
W211	Basmati370	Pakistan	Pakistan	14.6	121	IndII	22.5936
W212	Bhavani	India	India	28.6	77.2	Ind_Int	33.3251
W213	IR50	IRRI	Philippines	28.6	77.2	IndII	1.951
W214	Jhona349	Pakistan	Pakistan	33.4	73.08	Aus	7.68672
W215	Karnal Local	India	India	28.6	77.2	Aus	8.7189
W216	Type3	India	India	28.6	77.2	IndII	26.7049
W217	IRAT352	Indonesia	Indonesia	-6.08	106.45	IndII	13.3357
W218	TB154E-TB-2	Unknown	Unknown	NA	NA	IndII	6.33597
W219	Domsiah	Netherlands	Netherlands	52.12	4.52	VI	2.21875
W220	Tarommolai1	Unknown	Unknown	NA	NA	VI	7.63518
W221	MR77 (seberang)	Philippines	Philippines	14.6	121	IndII	11.3795
W222	ir6	IRRI	Philippines	33.4	73.08	IndII	6.646
W223	At354	Sri Lanka	Sri Lanka	6.55	79.52	IndII	10.5368
W224	BG304	Sri Lanka	Sri Lanka	6.55	79.52	IndII	1.50244
W225	Lemont	United States	United States	38.54	-77.02	TrJ	15.3005
W226	M401	Philippines	Philippines	14.6	121	Jap_Int	9.59457
W227	OM1706	Viet Nam	Viet Nam	21.03	105.85	IndII	1.61131
W228	OM1723	Viet Nam	Viet Nam	21.03	105.85	IndII	7.70965
W229	X21	Viet Nam	Viet Nam	21.03	105.85	IndII	3.61343
W230	X22	Viet Nam	Viet Nam	21.03	105.85	IndII	8.99857
W231	X23	Viet Nam	Viet Nam	21.03	105.85	IndII	5.62462
W233	C70	Viet Nam	Viet Nam	21.03	105.85	Ind_Int	1.96725
W234	Q5	Viet Nam	Viet Nam	21.03	105.85	Ind_Int	1.13625
W235	Suiyangnian	Guizhou	China	26.35	106.42	IndI	0.964812
W236	Pokhreli	Philippines	Philippines	14.6	121	IndII	6.3716
W237	Govnd	Unknown	Unknown	NA	NA	IndII	5.8913
W238	UPR191-66	India	India	28.6	77.2	IndII	7.28722
W240	TGMS29	India	India	28.6	77.2	Ind_Int	21.8886
W242	Ajaya	India	India	28.6	77.2	IndII	6.70966
W243	Dodda	Unknown	Unknown	NA	NA	IndII	16.1166
W244	Palung 2	Philippines	Philippines	14.6	121	IndII	3.4025
W245	TKM6	India	India	28.6	77.2	IndII	7.32224
W246	RUSTYLATE/Zhong 413	Unknown	Unknown	NA	NA	Ind_Int	6.2121
W247	Yenfangghu	Unknown	China	NA	NA	IndI	11.0106
W248	Heimichut	Unknown	China	NA	NA	IndI	11.9746
W249	Teksichut	Philippines	Philippines	14.6	121	TeJ	21.1528
W250	Eiko	Japan	Japan	35.7	139.8	TeJ	15.3266
W251	RUBIO	Philippines	Philippines	14.6	121	TrJ	26.0883
W252	SADRI RICE 1	Iran	Iran	35.45	51.3	VI	20.0361
W253	Sereendan Kuning	Malaysia	Malaysia	3.2	101.7	TrJ	15.7172
W254	SAI-BUI-BAO	Viet Nam	Viet Nam	21.03	105.85	TrJ	16.7926
W255	ZIRI	India	India	28.6	77.2	VI	19.6771
W256	Dacca6	United States	United States	38.54	-77.02	VI	11.4308
W257	Latisai1	Unknown	Unknown	NA	NA	TrJ	14.1916
W258	Amareles	Portugal	Portugal	38.42	-9.05	VI	6.15152
W259	Up15	Japan	Japan	35.7	139.8	IndII	7.18181
W260	Uz-Rosz 275	Philippines	Philippines	14.6	121	TrJ	5.22488
W261	Ginga	Japan	Japan	35.7	139.8	Int	2.5475
W262	Bintapan	Philippines	Philippines	14.6	121	IndI	4.62173
W263	SADAJIRA-19-303	Unknown	Unknown	NA	NA	IndII	6.71352
W264	CHOROFA	Philippines	Philippines	14.6	121	Ind_Int	6.10113
W265	La110	United States	United States	38.54	-77.02	IndII	12.2616
W266	Yunjiang35	China	China	NA	NA	IndII	8.22893
W267	Yunhui72	China	China	39.9	116.4	Ind_Int	6.40633
W268	Wudadaozhong	Korea, South	Korea, South	39	125.47	Ind_Int	3.4921
W269	IR65600-27-1-2-2	IRRI	Philippines	14.6	121	Ind_Int	15.0595
W270	Yetuozai	Unknown	China	NA	NA	Ind_Int	1.80856
W271	P59279	Unknown	Unknown	NA	NA	Ind_Int	18.8329
W272	Tsao wan ching	China	China	39.9	116.4	Ind_Int	14.4004
W273	Anambae ndanggalasi	Indonesia	Indonesia	-6.08	106.45	TrJ	13.27
W274	Er chiu ching	China	China	39.9	116.4	IndI	10.8165
W275	Heen goda wee	Sri Lanka	Sri Lanka	6.55	79.52	TrJ	14.7556
W278	Moisdol	Bangladesh	Bangladesh	23.51	90.24	Aus	12.0512
W279	Jabor sail	Bangladesh	Bangladesh	23.51	90.24	Aus	12.3856
W280	Sada solay	Pakistan	Pakistan	33.4	73.08	Aus	14.6741
W281	Sholay	Pakistan	Pakistan	33.4	73.08	TeJ	16.4587
W282	Ma ba you zhan	China	China	39.9	116.4	Ind_Int	7.3068
W283	Daegujo	Korea, Republic of	Korea, Republic of	37.35	127.03	TeJ	20.2317
W284	Paikasa	Malaysia	Malaysia	3.2	101.7	TrJ	9.46163
W285	Uwi	Indonesia	Indonesia	-6.08	106.45	TrJ	11.6276
W286	Garia	Bangladesh	Bangladesh	23.51	90.24	Aus	9.804
W287	AUS 449	Bangladesh	Bangladesh	23.51	90.24	Aus	13.5785
W288	Dourado Precoce	Brazil	Brazil	-15.45	-47.57	TrJ	36.472
W289	IR 661-1-140-3-117	IRRI	Philippines	14.6	121	IndII	9.90498
W290	Aichi Asahi	Japan	Japan	35.7	139.8	TeJ	29.2609
W291	IR 2071-625-1-252	IRRI	Philippines	14.6	121	IndII	8.15379
W292	Khoia boro	Bangladesh	Bangladesh	23.51	90.24	Aus	35.3545
W293	IR 8	IRRI	Philippines	14.6	121	IndII	15.3025
W294	LABELLE	United States	United States	38.54	-77.02	Int	5.24605
W295	LEBONNET	United States	United States	38.54	-77.02	IndII	3.18473
W296	AUS 371	Bangladesh	Bangladesh	23.51	90.24	Aus	7.21415
W297	AUS 373	Bangladesh	Bangladesh	23.51	90.24	Aus	15.4398
W298	IR 36	IRRI	Philippines	14.6	121	IndII	6.69135
W299	JAYA	India	India	28.6	77.2	Ind_Int	13.8751
W300	NEW BONNET	United States	United States	38.54	-77.02	TrJ	15.6703
W301	IR 64	IRRI	Philippines	14.6	121	IndII	8.30072
W302	KUNTLAN	Indonesia	Indonesia	-6.08	106.45	TrJ	19.8864
W303	British Honduras Creole	Belize	Belize	17.25	-88.46	TrJ	10.7591
W304	CPSLO 17	United States	United States	38.54	-77.02	Int	16.466
W305	AKITAKOMACHI	Japan	Japan	35.7	139.8	TeJ	5.64407
W306	BASMATI 385	Pakistan	Pakistan	33.4	73.08	VI	5.40507
W307	AGNO (PSBRC28)	Philippines	Philippines	14.6	121	IndII	6.82315
W308	PSBRC82	Philippines	Philippines	14.6	121	IndII	3.009
W309	NSICRC122	Philippines	Philippines	14.6	121	IndII	19.8914
W310	BRRI DHAN 29	Bangladesh	Bangladesh	23.51	90.24	IndII	20.6941
W311	PR 116	Punjab	Punjab	29.3-32.32	73.55-76.5	IndII	3.44921
W312	CIGEULIS	Indonesia	Indonesia	-6.08	106.45	IndII	22.6794
W313	OM 2517	Viet Nam	Viet Nam	21.03	105.85	IndII	4.89505
W314	BRRI DHAN 28	Bangladesh	Bangladesh	23.51	90.24	IndII	5.06045
W315	CIBOGO	Indonesia	Indonesia	-6.08	106.45	IndII	9.69138
W316	NEDA	Iran, Islamic Republic of	Iran, Islamic Republic of	35.45	51.3	IndII	5.0497
W317	CIHERANG	Indonesia	Indonesia	-6.08	106.45	IndII	12.7226
W318	Qiuqianbai	Anhui	China	37.51	117.18	IndI	6.03071
W319	Guangkexiangnuo	Guangxi	China	22.48	108.2	TeJ	16.0481
W320	Wenxiangnuo	Yunnan	China	25.04	102.41	Ind_Int	24.2964
W321	Laozaogu	Yunnan	China	25.04	102.41	Ind_Int	12.4814
W322	Lengshuinuo	Yunnan	China	25.04	102.41	Ind_Int	27.1379
W323	Feienuo2	Guizhou	China	26.35	106.42	Jap_Int	5.47406
W324	Zimangfeie	Guizhou	China	26.35	106.42	Jap_Int	13.4971
W325	Guantuibaihe	Guizhou	China	26.35	106.42	TeJ	3.74287
W326	Haolvguangnian	Guizhou	China	26.35	106.42	Jap_Int	31.6175
W329	GPNO 5055	United States	United States	38.54	-77.02	TrJ	3.74287
W330	ASWINA 330	Bangladesh	Bangladesh	23.51	90.24	Aus	31.6142
