# Supplementary material for: Natural selection of a GSK3 determines rice mesocotyl domestication by coordinating strigolactone and brassinosteroid signaling
Source: Nat Commun. 2018 Jun 28;9:2523. doi: 10.1038/s41467-018-04952-9 (PMC6023860; doi:10.1038/s41467-018-04952-9)
Supplement: Supplementary file 4 — Supplementary Data 2 [file 41467_2018_4952_MOESM4_ESM.xlsx]

## Sheet: Sheet1
Supplementary Data 2. List of the rice accessions used for OsGSK2 transcription analysis.
Promoter type of OsGSK2
ClassA	ClassB
C008	W286
C009	W278
C011	W127
C020	W273
C021	W095
C022	W275
C024	W285
C027	W257
C029	W300
C030	W094
C031	W134
C036	W025
C037	W136
C039	W100
C040	W102
C043	W106
C043	W065
C044	W297
C047	W041
C048	W253
C055	W090
C058	W113
C059	W143
C064	W034
C069	W024
C071	W108
C073	W121
C080	W330
C082	W027
C087	W302
C088	C013
C089	C015
C096	W116
C100	W214
C102	W105
C104	W292
C107	W022
C108	W303
C109	W215
C110	W123
C111	W254
C112	W165
C113	W280
C114	W140
C117	W037
C119	C066
C122	W074
C130	C129
C135	W142
C137	W078
C138	C086
C142	W272
C145	C167
C146	C042
C150	W246
C156	C045
C157	W203
C158	C168
C163	W111
C165	W187
C169	C090
C170	W009
C173	C005
C178	W017
C184	W002
C190	W092
C192	C186
C197	W122
C198	W091
W001	W076
W005	W141
W006	W118
W011	W003
W013	W004
W015	W284
W023	W099
W026	W096
W029	W161
W030	W053
W031	W098
W032	W277
W036	W288
W038	W051
W039	W279
W043	W260
W044	C153
W056	W226
W059	W225
W062	W063
W066	W057
W073	W287
W083	C084
W087	W119
W088	W104
W101	W173
W115	W019
W124	W067
W126
W133
W138
W144
W145
W146
W147
W148
W152
W154
W155
W156
W162
W164
W169
W170
W172
W176
W177
W184
W185
W186
W188
W198
W199
W200
W201
W202
W206
W212
W216
W221
W230
W231
W236
W237
W238
W243
W243
W244
W245
W248
W249
W259
W263
W264
W265
W266
W274
W276
W289
W305
W307
W309
W311
W312
W314
W315
W316
W317
W321
W322
