# Supplementary material for: Natural selection of a GSK3 determines rice mesocotyl domestication by coordinating strigolactone and brassinosteroid signaling
Source: Nat Commun. 2018 Jun 28;9:2523. doi: 10.1038/s41467-018-04952-9 (PMC6023860; doi:10.1038/s41467-018-04952-9)
Supplement: Supplementary file 5 — Supplementary Data 3 [file 41467_2018_4952_MOESM5_ESM.xlsx]

## Sheet: Sheet1
Supplementary Data 3. The sequences of all primers used in this study.
Primers	Sequence (5’ →3’)
pXY106-D3-F	CGGGATCCATGGCGGAAGAGGAGGAGGTGGA
pXY106-D3-R	ACGCGTCGACCTAATCATCAATTTGCCGGCTGTTC
pDBLeu -D3-F	ACGCGTCGACCATGGCGGAAGAGGAGGAGGTGGA
pDBLeu -D3-R	GACTAGTCTAATCATCAATTTGCCGGCTGTTC
pGEX4t-1-D3-F	CGGGATCCATGGCGGAAGAGGAGGAGGTGGA
pGEX4t-1-D3-R	ACGCGTCGACCTAATCATCAATTTGCCGGCTGT
D3-1306-F	CGGGATCCATGGCGGAAGAGGAGGAGGTGGAG
D3-1306-R	GCTCTAGAATCATCAATTTGCCGGCTGTTCA
pEXP-AD502-CYC U2-F	ATATGAATTCAGATGGCGTCCACTGAGTTAGCGTCGGATGTG
pEXP-AD502-CYC U2-R	ATTAACTAGTCTACTGGGCTGCCGCCGACGCCGCTTG
pXY104-CYC U2-F	ATATGGATCCATGGCGTCCACTGAGTTAGCGTC
pXY104-CYC U2-R	ATATTCTAGACTGGGCTGCCGCCGACGCCG
pGEX4t-1-CYC U2-F	ATATGAATTCATGGCGTCCACTGAGTTAGCGTC
pGEX4t-1-CYC U2-R	ATATCTCGAGCTGGGCTGCCGCCGACGCCG
pMALc2x-CYC U2-F	GGAATTCATGGCGTCCACTGAGTTAGCGTCGGA
pMALc2x-CYC U2-R	AACTGCAGCTACTGGGCTGCCGCCGACGCCGCTT
pMALc2x-CYC U2(T4A)-F	GGAATTCATGGCGTCCGCTGAGTTAGCGTCGGA
pMALc2x-CYC U2(T4A)-R	AACTGCAGCTACTGGGCTGCCGCCGACGCCGCTT
pMALc2x-CYC U2(S8A)-F	GGAATTCATGGCGTCCACTGAGTTAGCGGCGGA
pMALc2x-CYC U2(S8A)-R	AACTGCAGCTACTGGGCTGCCGCCGACGCCGCTT
pMALc2x-CYC U2(T20A)-F	GACGACGGCGCGACGGCGC
pMALc2x-CYC U2(T20A)-R	GCGCCGTCGCGCCGTCGTC
pMALc2x-CYC U2(T21A)-F	GACGGCACGGCGGCGCTGT
pMALc2x-CYC U2(T21A)-R	ACAGCGCCGCCGTGCCGTC
pMALc2x-CYC U2(S24A)-F	ACGGCGCTGGCGACGCCGG
pMALc2x-CYC U2(S24A)-R	CCGGCGTCGCCAGCGCCGT
pMALc2x-CYC U2(T25A)-F	GCGCTGTCGGCGCCGGTGG
pMALc2x-CYC U2(T25A)-R	CCACCGGCGCCGACAGCGC
pMALc2x-CYC U2(S30A)-F	GTGGTCGTGGCGGTCCTCG
pMALc2x-CYCU2(S30A)-R	CGAGGACCGCCACGACCAC
pMALc2x-CYC U2(S34A)-F	GTCCTCGCGGCGCTGCTGG
pMALc2x-CYC U2(S34A)-R	CCAGCAGCGCCGCGAGGAC
pMALc2x-CYC U2(S169A)-F	GTGAGCGTCGCCGTGTTCC
pMALc2x-CYC U2(S169A)-R	GGAACACGGCGACGCTCAC
pMALc2x-CYC U2(S173A)-F	GTGTTCCAGGCCTACTGCC
pMALc2x-CYC U2(S173A)-R	GGCAGTAGGCCTGGAACAC
pMALc2x-CYC U2(S110A)-F	TGCGCGTCGTGGCGGCCAACGCC
pMALc2x-CYC U2(S110A)-R	GGCGTTGGCCGCCACGACGCGCA
pMALc2x-CYC2 U2(T21AS24AS30A)-F	ACGGCACGGCGGCGCTGGCGACGCCGGTGGTCGTGGCGGTCCTCG
pMALc2x-CYC U2(T21AS24AS30A)-R	CGAGGACCGCCACGACCACCGGCGTCGCCAGCGCCGCCGTGCCGT
CYC U2-1306-F	CGGGATCCATGGCGTCCACTGAGTTAGCGTCGG
CYC U2-1306-R	GCTCTAGACTGGGCTGCCGCCGACGCCGCTTGC
CYC U2(T21AS24AS30A)-1306-F	CGGGATCCATGGCGTCCACTGAGTTAGCGTCGGA
CYC U2(T21AS24AS30A)-1306-R	GCTCTAGACTGGGCTGCCGCCGACGCCGCTT
pET28a-OsGSK2-F	GGAATTCATGGACCAGCCGGCGCCGG
pET28a-OsGSK2-R	ACGCGTCGACTTAGCTCCCAGTATTGAAGAAGTT
CYC U2 RT-F	GTCGCCTCCAAGTTCGTC
CYC U2 RT-R	GTAGCTCTGGAACACGCTG
OsGSK2-RT-F	CTGGTTCTTTCGGTATCGTCT
OsGSK2-RT-R	ATATTGGGTTCACCTGGGAC
OsActin1-RT-F	AAGACTGTAATACCTATTG
OsActin1-RT-R	ATAGAATAATCGCAACTC
NB-5-10C-F	AGTCCAGTATCAAATACGCTTT
NB-5-10C-R	ACATCACATGACAGTCGATAAG
RM17952-F	TTTCCATTTCAGAGCAGGTTCC
RM17952-R	GGGATGGTGAATTCCTTCTTGC
RM18004-F	CTCGAAGCTATTAGCCGGGATCG
RM18004-R	ATCTTCTTCCTCGCCGTCTTCC
RM5844-F	AACGTGGCATCCATGTTAGTACC
RM5844-R	AGCTAGGAGCCATTGTCGAAGG
RM18100-F	GTCGGCGTTAATAAAGCGCAACG
RM18100-R	CCGGCTTCCTCCTCCTACTACTCC
RM2422-F	CATCACCGTCGATTACCGATACC
RM2422-R	AGTAACCATGTACGCAGACACAGC
RM18092-F	CTCCTTGGGTGAATCCTATGTGC
RM18092-R	GAAACCGACTCAAATACGATGACG
GSK2-seq-F	ATCCATAGAGGAGGAAGAG
GSK2-seq-R	GAACTTCACCGGTTCCGCG
